# Supplementary material for: Synthesis and Evaluation of Chalcone-Quinoline Based Molecular Hybrids as Potential Anti-Malarial Agents
Source: Molecules. 2021 Jul 5;26(13):4093. doi: 10.3390/molecules26134093 (PMC8272121; doi:10.3390/molecules26134093)
Supplement: Supplementary file 1 [file molecules-26-04093-s001.zip]

Archive with 1 entries (1 files):
- molecules-1260629-supplementary.pdf
